# Supplementary material for: The Effect of Laser Surface Treatment on the Bond Strength of Adhesive Materials to Primary Teeth: A Systematic Review
Source: Materials (Basel). 2025 Nov 18;18(22):5212. doi: 10.3390/ma18225212 (PMC12654663; doi:10.3390/ma18225212)
Supplement: Supplementary file 1 [file materials-18-05212-s001.zip]

Archive with 1 entries (1 files):
- materials-3957451-supplementary.pdf
